# Supplementary material for: The Influence of Health Literacy and Social Support on Loneliness Among Patients With Severe Mental Illness in Rural Southwest China
Source: Front Psychol. 2021 Sep 8;12:564666. doi: 10.3389/fpsyg.2021.564666 (PMC8455823; doi:10.3389/fpsyg.2021.564666)
Supplement: Supplementary file 1 [file Data_Sheet_1.ZIP]

Archive with 4 entries (3 files):
- Supplementary File/
- Supplementary File/dataset.sav
- Supplementary File/Questionnaire——Chinese.doc
- Supplementary File/Questionnaire——English.doc
